# Supplementary material for: Draft whole-genome sequence of Brevibacterium casei strain isolated from a bloodstream infection
Source: Braz J Microbiol. 2020 Feb 17;51(2):685–9. doi: 10.1007/s42770-020-00236-x (PMC7203332; doi:10.1007/s42770-020-00236-x)
Supplement: Supplementary file 1 — (TXT 788 bytes) [file 42770_2020_236_MOESM1_ESM.txt]

>Brevibacterium S51|16S rRNA
GGCGGGACTCTGGGCTGTAACTGACACTGAGGAGCGAAAGCATGGGGAGCGAACAGGATTAGATACCCTGGTAGTCCATGCCGTAAACGTTGGGCACTAGGTGTGGGGGGCATTCCACGTTCTCCGCGCCGTAGCTAACGCATTAAGTGCCCCGCCTGGGGAGTACGGTCGCAAGGCTAAAACTCAAAGGAATTGACGGGGGCCCGCACAAGCGGCGGAGCATGCGGATTAATTCGATGCAACGCGAAGAACCTTACCAAGGCTTGACATACACCGGACCGTCCTGGAAACAGGTCTTCTTCTTTGAAGCTGGTGTACAGGTGGTGCATGGTTGTCGTCAGCTCGTGTCGTGAGATGTTGGGTTAAGTCCCGCAACGAGCGCAACCCTCGTTCTATGTTGCCAGCATGTGATGGTGGGAACTCATAGGAGACTGCCGGGGTCAACTCGGAGGAAGGTGGGGATGACGTCAAATCATCATGCCCTTTATGTCTTGGGCTTCACGCATGCTACAATGGCTGGTACAGAGAGAGGCGAACCCGTGAGGGCAAGCGAATCCCTTAAAGCCAGTCTCAGTTCGGATCGTAGTCTGCAATTCGACTACGTGAAGTCGGAGTCGCTAGTAATCGCAGATCAGCAACGCTGCGGTGAATACGTTCCCGGGCCTTGTACACACCGCCCGTCAAGTCACGAAAGTCGGTAACACCCGAAGCCGGTGGCCTAACCGTAAGGAGGGGGCCGTCTAAGGTGGGACTGGTGA
